# Supplementary material for: Hairy Roots of Scutellaria spp. (Lamiaceae) as Promising Producers of Antiviral Flavones
Source: Molecules. 2021 Jun 27;26(13):3927. doi: 10.3390/molecules26133927 (PMC8271535; doi:10.3390/molecules26133927)
Supplement: Supplementary file 1 [file molecules-26-03927-s001.zip]

Archive with 1 entries (1 files):
- molecules-1262209-supplementary.pdf
